# Supplementary material for: Multi-omics profiling reveals peripheral blood biomarkers of multiple sclerosis: implications for diagnosis and stratification
Source: Front Pharmacol. 2024 Aug 27;15:1458046. doi: 10.3389/fphar.2024.1458046 (PMC11384994; doi:10.3389/fphar.2024.1458046)
Supplement: Supplementary file 1 [file Table2.XLSX]

## Sheet: Sheet1
Table S2. Changes of lipids in MS as compared to NC.
feature	Coefficient	SE	CI_low	CI_high	t	df_error	p	log2FC	p.adjust
C0	-0.229178	0.0902417	-0.409252	-0.0491029	-2.5396	68	0.0133892	-0.230184	0.0480116
C2	-0.605338	0.112497	-0.829823	-0.380854	-5.38092	68	9.88544e-07	-0.573148	6.88104e-06
CE.14.0.	-0.57758	0.13349	-0.844026	-0.311134	-4.32678	67	5.15851e-05	-0.581654	0.000277465
CE.17.0.	-0.462233	0.113334	-0.688513	-0.235953	-4.07849	66	0.000124401	-0.477811	0.000630891
CE.18.0.	-0.235095	0.0817526	-0.39823	-0.0719606	-2.87569	68	0.00537863	-0.230313	0.0212157
CE.20.1.	0.383346	0.140621	0.102248	0.664443	2.72609	62	0.00832113	0.543939	0.0307708
CE.22.2.	-0.579282	0.108709	-0.796659	-0.361905	-5.32874	61	1.51432e-06	-0.550642	1.01431e-05
Cer.d16.1.22.0.	-1.16114	0.116782	-1.39508	-0.927196	-9.9428	56	5.62656e-14	-1.15598	7.68242e-13
Cer.d16.1.24.0.	-1.26486	0.107304	-1.47922	-1.05049	-11.7876	64	1.09113e-17	-1.23144	2.7668e-16
Cer.d18.1.18.0.	-0.340808	0.0933187	-0.527124	-0.154491	-3.65208	66	0.00051581	-0.347808	0.00240937
Cer.d18.1.20.0.	-0.540493	0.11533	-0.770631	-0.310356	-4.6865	68	1.37998e-05	-0.593361	8.44642e-05
Cer.d18.1.22.0.	-0.940129	0.100471	-1.14062	-0.739643	-9.35725	68	7.67621e-14	-0.97142	1.00928e-12
Cer.d18.1.23.0.	-1.00296	0.0893274	-1.18121	-0.82471	-11.2279	68	3.88612e-17	-1.01129	8.62233e-16
Cer.d18.1.24.0.	-1.03357	0.0900877	-1.21334	-0.853803	-11.4729	68	1.47617e-17	-1.02631	3.4936e-16
Cer.d18.1.24.1.	-0.794337	0.0974157	-0.988727	-0.599947	-8.1541	68	1.15038e-11	-0.81788	1.23753e-10
Cer.d18.1.25.0.	-1.21059	0.0835658	-1.37734	-1.04383	-14.4866	68	1.81181e-22	-1.21356	1.28639e-20
Cer.d18.2.22.0.	-0.940072	0.107047	-1.15368	-0.726464	-8.7819	68	8.36454e-13	-0.982954	9.89804e-12
Cer.d18.2.23.0.	-1.2777	0.103202	-1.48381	-1.07159	-12.3805	65	9.32827e-19	-1.30572	2.75961e-17
Cer.d18.2.24.0.	-1.10813	0.100432	-1.30854	-0.907719	-11.0336	68	8.41289e-17	-1.1182	1.57188e-15
Cer.d18.2.24.1.	-1.0646	0.0911755	-1.24654	-0.882666	-11.6764	68	6.64173e-18	-1.08212	1.8137e-16
H1	-0.81034	0.150409	-1.11064	-0.510038	-5.38756	66	1.02501e-06	-0.535034	6.99765e-06
Hex2Cer.d18.1.22.0.	-0.926003	0.13579	-1.1972	-0.654811	-6.81935	65	3.613e-09	-0.946947	2.98282e-08
Hex2Cer.d18.1.24.0.	-0.50884	0.123742	-0.755898	-0.261781	-4.1121	66	0.000110825	-0.507367	0.000570188
Hex2Cer.d18.1.24.1.	-0.300389	0.108546	-0.51699	-0.0837886	-2.76739	68	0.00727274	-0.296096	0.0271771
HexCer.d18.1.23.0.	-0.297881	0.112028	-0.521489	-0.0742731	-2.659	67	0.00979394	-0.348661	0.0358438
HexCer.d18.2.24.0.	-0.302267	0.0919602	-0.485924	-0.118609	-3.28693	65	0.00163585	-0.310437	0.00708202
lysoPC.a.C20.3	-0.732811	0.117108	-0.966497	-0.499126	-6.25757	68	2.99969e-08	-0.687384	2.26573e-07
lysoPC.a.C20.4	-0.499054	0.0950888	-0.688801	-0.309307	-5.24829	68	1.65303e-06	-0.494101	1.06696e-05
lysoPC.a.C28.1	-2.2413	0.132779	-2.50672	-1.97588	-16.8799	62	7.27551e-25	-2.35564	8.60936e-23
PC.aa.C32.0	-0.433614	0.0776521	-0.588566	-0.278661	-5.58406	68	4.46019e-07	-0.436884	3.23136e-06
PC.aa.C34.1	-0.287921	0.098364	-0.484204	-0.0916391	-2.9271	68	0.00464924	-0.293952	0.0187554
PC.aa.C34.2	-0.389479	0.0959517	-0.580948	-0.19801	-4.05911	68	0.000129609	-0.383625	0.000648046
PC.aa.C34.3	-0.575894	0.124366	-0.824062	-0.327725	-4.63064	68	1.69471e-05	-0.509046	0.000100271
PC.aa.C36.0	-0.88709	0.119169	-1.12489	-0.649291	-7.44393	68	2.23763e-10	-0.844703	2.20655e-09
PC.aa.C36.2	-0.492809	0.112064	-0.71643	-0.269189	-4.39756	68	3.94586e-05	-0.540744	0.000218872
PC.aa.C36.3	-0.323217	0.116156	-0.555003	-0.0914311	-2.78261	68	0.00697385	-0.359489	0.0263374
PC.aa.C36.4	-0.429863	0.0920249	-0.613495	-0.24623	-4.67116	68	1.46025e-05	-0.4237	8.78627e-05
PC.aa.C36.5	-0.588447	0.172259	-0.932184	-0.244711	-3.41607	68	0.00107603	-0.550294	0.00483532
PC.aa.C38.0	-0.456882	0.102929	-0.662274	-0.25149	-4.4388	68	3.40288e-05	-0.458445	0.000194842
PC.aa.C38.1	-1.18289	0.178574	-1.53953	-0.826252	-6.62409	65	7.96313e-09	-1.17812	6.42479e-08
PC.aa.C38.3	-0.307277	0.12086	-0.548449	-0.0661046	-2.54242	68	0.0132909	-0.35252	0.0480116
PC.aa.C38.4	-0.633555	0.0919371	-0.817013	-0.450097	-6.89118	68	2.22631e-09	-0.625988	1.88176e-08
PC.aa.C38.5	-0.566619	0.081896	-0.73004	-0.403199	-6.91877	68	1.98607e-09	-0.553822	1.71965e-08
PC.aa.C38.6	-0.426072	0.117797	-0.661132	-0.191012	-3.61701	68	0.000567681	-0.422659	0.00261723
PC.aa.C40.2	-0.391678	0.0975397	-0.586369	-0.196988	-4.01558	67	0.000152333	-0.410596	0.000751084
PC.aa.C40.3	-0.906166	0.0837493	-1.07329	-0.739047	-10.82	68	1.97565e-16	-0.883945	3.421e-15
PC.aa.C40.4	-0.57717	0.0955809	-0.767899	-0.386441	-6.03855	68	7.28063e-08	-0.568285	5.38463e-07
PC.aa.C40.5	-0.428825	0.0998835	-0.628139	-0.22951	-4.29325	68	5.72133e-05	-0.401023	0.000303145
PC.aa.C40.6	-0.366743	0.126513	-0.619195	-0.11429	-2.89886	68	0.00503775	-0.382463	0.0200944
PC.aa.C42.1	-0.445434	0.100199	-0.645378	-0.245489	-4.44548	68	3.32201e-05	-0.435955	0.00019333
PC.aa.C42.4	-0.829529	0.0807855	-0.990734	-0.668324	-10.2683	68	1.83085e-15	-0.85348	2.70813e-14
PC.aa.C42.5	-0.86227	0.0836383	-1.02917	-0.695373	-10.3095	68	1.54873e-15	-0.843633	2.39043e-14
PC.ae.C30.0	-0.782729	0.0874508	-0.95733	-0.608128	-8.95051	66	5.32409e-13	-0.80383	6.51742e-12
PC.ae.C30.2	-0.708037	0.0832447	-0.874194	-0.54188	-8.50549	67	2.95524e-12	-0.747697	3.38423e-11
PC.ae.C32.1	-0.274835	0.0915253	-0.457471	-0.092199	-3.00283	68	0.00374013	-0.262157	0.0152615
PC.ae.C32.2	-0.404456	0.107299	-0.618568	-0.190343	-3.76942	68	0.000344764	-0.440096	0.00163188
PC.ae.C34.0	-0.626619	0.126321	-0.878688	-0.374549	-4.96053	68	4.96106e-06	-0.661899	3.08978e-05
PC.ae.C34.3	-0.392122	0.12069	-0.632956	-0.151289	-3.249	68	0.00180141	-0.348609	0.00770482
PC.ae.C36.0	-0.829094	0.127638	-1.08408	-0.574108	-6.49568	64	1.41475e-08	-0.735345	1.09182e-07
PC.ae.C36.2	-0.444398	0.127999	-0.699816	-0.188981	-3.47189	68	0.000902787	-0.50198	0.00410884
PC.ae.C36.3	-0.319617	0.113074	-0.545253	-0.0939805	-2.82661	68	0.00617227	-0.315263	0.0238169
PC.ae.C36.4	-0.620352	0.0867293	-0.793418	-0.447286	-7.15274	68	7.524e-10	-0.606021	6.84877e-09
PC.ae.C36.5	-0.43336	0.0998394	-0.632586	-0.234133	-4.34057	68	4.83651e-05	-0.418709	0.000264148
PC.ae.C38.0	-0.7675	0.108632	-0.98433	-0.55067	-7.06516	67	1.15795e-09	-0.74906	1.02768e-08
PC.ae.C38.1	-1.01954	0.301764	-1.6222	-0.416873	-3.37859	65	0.00123524	-1.28197	0.00548139
PC.ae.C38.2	-0.623625	0.11874	-0.860567	-0.386682	-5.25201	68	1.62953e-06	-0.677456	1.06696e-05
PC.ae.C38.4	-0.35347	0.0926428	-0.538335	-0.168604	-3.8154	68	0.000295941	-0.363295	0.00141971
PC.ae.C38.5	-0.261173	0.0829572	-0.426712	-0.0956348	-3.14829	68	0.00243918	-0.273419	0.0103084
PC.ae.C38.6	-0.321767	0.103407	-0.528111	-0.115422	-3.11166	68	0.00271952	-0.326718	0.0112259
PC.ae.C40.1	-1.01929	0.0791328	-1.1772	-0.861388	-12.8808	68	6.50832e-20	-0.994193	2.88807e-18
PC.ae.C40.2	-0.562609	0.100902	-0.763956	-0.361263	-5.57582	68	4.60735e-07	-0.558846	3.27122e-06
PC.ae.C40.3	-0.729765	0.0896296	-0.908618	-0.550912	-8.14201	68	1.21003e-11	-0.720507	1.26342e-10
PC.ae.C40.4	-0.931328	0.0831411	-1.09723	-0.765423	-11.2018	68	4.31033e-17	-0.898249	9.00098e-16
PC.ae.C42.1	-1.18451	0.07042	-1.32523	-1.04379	-16.8207	63	5.54163e-25	-1.19346	8.60936e-23
PC.ae.C42.2	-0.952525	0.0741873	-1.10056	-0.804487	-12.8395	68	7.60596e-20	-0.934635	3.00013e-18
PC.ae.C42.3	-0.61743	0.0841032	-0.785255	-0.449605	-7.34134	68	3.43199e-10	-0.597343	3.29285e-09
PC.ae.C42.4	-0.521339	0.101458	-0.723795	-0.318883	-5.13848	68	2.52127e-06	-0.483067	1.59831e-05
PC.ae.C42.5	-0.353555	0.0840601	-0.521295	-0.185816	-4.20598	68	7.78084e-05	-0.327585	0.000406206
PC.ae.C44.4	-0.423441	0.0958833	-0.614773	-0.232108	-4.41621	68	3.69069e-05	-0.390707	0.000207968
PC.ae.C44.6	-0.321593	0.103196	-0.527518	-0.115667	-3.11631	68	0.00268232	-0.281065	0.0112027
SM..OH..C14.1	-0.793954	0.0868501	-0.967261	-0.620647	-9.14166	68	1.87463e-13	-0.771822	2.37676e-12
SM..OH..C16.1	-0.83543	0.0818412	-0.998742	-0.672119	-10.2079	68	2.33991e-15	-0.809809	3.32267e-14
SM..OH..C22.1	-1.18127	0.0785575	-1.33803	-1.02451	-15.037	68	2.60162e-23	-1.14322	2.30894e-21
SM..OH..C22.2	-1.21943	0.0741589	-1.36741	-1.07145	-16.4434	68	2.17024e-25	-1.20411	7.70434e-23
SM..OH..C24.1	-1.01309	0.0732149	-1.15919	-0.866991	-13.8372	68	1.88081e-21	-0.995329	9.53839e-20
SM.C16.0	-0.762259	0.0602374	-0.882461	-0.642057	-12.6542	68	1.53268e-19	-0.751891	4.94636e-18
SM.C16.1	-0.751944	0.0695343	-0.890697	-0.61319	-10.814	68	2.02369e-16	-0.739013	3.421e-15
SM.C18.0	-0.621379	0.0822988	-0.785603	-0.457154	-7.55028	68	1.43563e-10	-0.587471	1.45613e-09
SM.C18.1	-0.647165	0.0774631	-0.80174	-0.492589	-8.35449	68	4.97783e-12	-0.626395	5.52228e-11
SM.C20.2	-1.31076	0.122266	-1.55474	-1.06679	-10.7206	68	2.94391e-16	-1.29078	4.7504e-15
SM.C24.0	-1.03057	0.0723436	-1.17492	-0.886206	-14.2454	68	4.29379e-22	-1.01016	2.54049e-20
SM.C24.1	-1.08013	0.0850841	-1.24992	-0.910351	-12.6949	68	1.31378e-19	-1.07272	4.66393e-18
SM.C26.0	-1.63272	0.146344	-1.92483	-1.34062	-11.1567	67	6.31594e-17	-1.49327	1.24564e-15
SM.C26.1	-0.776385	0.108152	-0.9922	-0.56057	-7.17862	68	6.75636e-10	-0.802188	6.31186e-09
TG.18.1_38.7.	-0.442492	0.15508	-0.75212	-0.132864	-2.8533	66	0.00577357	-0.473248	0.0225233
TG.18.3_38.5.	-0.617608	0.18542	-0.987811	-0.247405	-3.33086	66	0.0014208	-0.734408	0.00622698
TG.18.3_38.6.	-0.538728	0.191657	-0.921494	-0.155963	-2.8109	65	0.00652233	-0.574978	0.0248971
TG.20.3_36.5.	-0.805908	0.122631	-1.05082	-0.560997	-6.57182	65	9.83343e-09	-0.874055	7.75748e-08
TG.22.2_32.4.	-0.782222	0.19753	-1.17672	-0.387728	-3.96002	65	0.000188495	-1.02158	0.000916654
