# Supplementary material for: Multi-omics profiling reveals peripheral blood biomarkers of multiple sclerosis: implications for diagnosis and stratification
Source: Front Pharmacol. 2024 Aug 27;15:1458046. doi: 10.3389/fphar.2024.1458046 (PMC11384994; doi:10.3389/fphar.2024.1458046)
Supplement: Supplementary file 2 [file Table1.XLSX]

## Sheet: Table s1
Table S1. Participants information
	NC	MS	Statistics
Number of participants	40	39
Age (years)	35.3±14.2	35.0±14.5	aP=0.79
Sex			bP=0.68
Male	13	11
Female	27	28
Disease progression
CIS	/	14
RRMS	/	17
SPMS	/	8
Disease phase
Acute phase	/	14
Remitting phase	/	25
EDSS	0	2.0± 1.2
≥3	/	15
<3	/	24
Disease duration (months)		22.8±24.4
T1 (<12 months)	/	18
T2 (>12 months)	/	21
a: Student t-test
b: Chi-square test
x ± s represents x ± 1 SD.
